# Supplementary material for: Reduced HLA-I Transcript Levels and Increased Abundance of a CD56dim NK Cell Signature Are Associated with Improved Survival in Lower-Grade Gliomas
Source: Cancers (Basel). 2025 May 5;17(9):1570. doi: 10.3390/cancers17091570 (PMC12071263; doi:10.3390/cancers17091570)
Supplement: Supplementary file 1 [file cancers-17-01570-s001.zip]

Archive with 12 entries (11 files):
- cancers-3525426-supplementary/
- cancers-3525426-supplementary/Supplementary Figure 1.tif
- cancers-3525426-supplementary/Supplementary Figure 2.tif
- cancers-3525426-supplementary/Supplementary Figure 3.tif
- cancers-3525426-supplementary/Supplementary Figure 4.tif
- cancers-3525426-supplementary/Supplementary Figure 5.tif
- cancers-3525426-supplementary/Supplementary Figure 6.tif
- cancers-3525426-supplementary/Supplementary Figure 7.tif
- cancers-3525426-supplementary/Supplementary Figure 8.tif
- cancers-3525426-supplementary/Supplementary Figure 9.tif
- cancers-3525426-supplementary/Supplementary table 1.xlsx
- cancers-3525426-supplementary/Supplementary table 2.csv
