# Supplementary material for: Reduced HLA-I Transcript Levels and Increased Abundance of a CD56dim NK Cell Signature Are Associated with Improved Survival in Lower-Grade Gliomas
Source: Cancers (Basel). 2025 May 5;17(9):1570. doi: 10.3390/cancers17091570 (PMC12071263; doi:10.3390/cancers17091570)
Supplement: Supplementary file 1 [file cancers-17-01570-s001.zip › cancers-3525426-supplementary/Supplementary table 1.xlsx]

## Sheet: Sheet1
Figure	p-value	Adjusted p-value (BH corrected)
Figure 2F	0.0001	0.000384615
Figure 2F	0.0001	0.000384615
Figure 2F	0.0001	0.000384615
Figure 2F	0.0001	0.000384615
Figure 2F	0.0001	0.000384615
Figure 2F	0.0001	0.000384615
Figure 2F	0.0001	0.000384615
Figure 2G	0.0034	0.00666667
Figure 2G	0.018	0.0268657
Figure 2G	0.00047	0.00142424
Figure 2G	0.0022	0.0055
Figure 2G	0.0012	0.00307692
Figure 2G	0.0081	0.0135
Figure 2G	0.0077	0.0130508
Figure 4B (top)	0.02	0.0289855
Figure 4B (top)	0.0088	0.0144262
Figure 4B (top)	0.029	0.039726
Figure 4B (top)	0.00095	0.00263889
Figure 4B (top)	0.0055	0.00982143
Figure 4B (top)	0.0024	0.00571429
Figure 4B (top)	0.023	0.0323944
Figure 4B (bottom)	0.026	0.0361111
Figure 4B (bottom)	0.0076	0.0130508
Figure 4B (bottom)	0.022	0.0314286
Figure 4B (bottom)	0.0001	0.000384615
Figure 4B (bottom)	0.0093	0.015
Figure 4B (bottom)	0.00059	0.00173529
Figure 4B (bottom)	0.036	0.048
Figure 4D	0.0026	0.00590909
Figure 4D	0.00024	0.000857143
Figure 5A (1st row)	0.0001	0.000384615
Figure 5A (1st row)	0.0029	0.00617021
Figure 5A (1st row)	0.001	0.0027027
Figure 5A (2nd row)	0.0001	0.000384615
Figure 5A (2nd row)	0.0035	0.00673077
Figure 5A (2nd row)	0.0011	0.00289474
Figure 5A (3rd row)	0.0001	0.000384615
Figure 5A (3rd row)	0.0023	0.00560976
Figure 5A (3rd row)	0.0031	0.00632653
Figure 5A (4th row)	0.0001	0.000384615
Figure 5A (4th row)	0.00094	0.00263889
Figure 5A (4th row)	0.01	0.015625
Figure 5A (5th row)	0.0001	0.000384615
Figure 5A (5th row)	0.0037	0.00698113
Figure 5A (5th row)	0.0038	0.00703704
Figure 5C	0.0058	0.0101754
Figure 5C	0.00037	0.00122581
Figure 5C	0.00028	0.000965517
Figure 5D	0.01	0.015625
Figure 5D	0.00038	0.00122581
Figure 5D	0.0041	0.00745455
Figure 6C	0.0001	0.000384615
Figure 6C	0.0004	0.00125
Figure 6D (top)	0.0001	0.000384615
Figure 6D (top)	0.0029	0.00617021
Figure 6D (top)	0.061	0.0772152
Figure 6D (bottom)	0.0001	0.000384615
Figure 6D (bottom)	0.0026	0.00590909
Figure 6D (bottom)	0.0031	0.00632653
Sup Figure 3D (top)	0.72	0.742268
Sup Figure 3D (top)	0.8	0.816327
Sup Figure 3D (top)	0.17	0.191011
Sup Figure 3D (top)	0.52	0.547368
Sup Figure 3D (top)	0.087	0.107407
Sup Figure 3D (top)	0.14	0.159091
Sup Figure 3D (bottom)	0.89	0.89899
Sup Figure 3D (bottom)	0.44	0.468085
Sup Figure 3D (bottom)	0.36	0.391304
Sup Figure 3D (bottom)	0.39	0.419355
Sup Figure 3D (bottom)	0.078	0.0975
Sup Figure 3D (bottom)	0.21	0.233333
Sup Figure 4A	0.044	0.0578947
Sup Figure 5	0.0001	0.000384615
Sup Figure 5	0.06	0.0769231
Sup Figure 5	0.099	0.117857
Sup Figure 5	0.0001	0.000384615
Sup Figure 5	0.057	0.074026
Sup Figure 5	0.019	0.0279412
Sup Figure 5	0.0001	0.000384615
Sup Figure 5	0.098	0.117857
Sup Figure 5	0.22	0.241758
Sup Figure 5	0.0001	0.000384615
Sup Figure 5	0.032	0.0432432
Sup Figure 5	0.097	0.117857
Sup Figure 5	0.0001	0.000384615
Sup Figure 5	0.0001	0.000384615
Sup Figure 5	0.0001	0.000384615
Sup Figure 7D	0.0028	0.00617021
Sup Figure 7F (top)	0.0001	0.000384615
Sup Figure 7F (top)	0.0032	0.0064
Sup Figure 7F (top)	0.018	0.0268657
Sup Figure 7F (bottom)	0.0001	0.000384615
Sup Figure 7F (bottom)	0.0001	0.000384615
Sup Figure 7F (bottom)	0.00018	0.000666667
Sup Figure 7H	0.94	0.94
Sup Figure 7H	0.12	0.137931
Sup Figure 7H	0.012	0.0184615
Sup Figure 7I	0.12	0.137931
Sup Figure 7I	0.12	0.137931
Sup Figure 7I	0.63	0.65625
