# Supplementary material for: Reduced HLA-I Transcript Levels and Increased Abundance of a CD56dim NK Cell Signature Are Associated with Improved Survival in Lower-Grade Gliomas
Source: Cancers (Basel). 2025 May 5;17(9):1570. doi: 10.3390/cancers17091570 (PMC12071263; doi:10.3390/cancers17091570)
Supplement: Supplementary file 1 [file cancers-17-01570-s001.zip › cancers-3525426-supplementary/Supplementary table 2.csv]

p_val	avg_log2FC	pct.1	pct.2	p_val_adj	cluster	gene
6.216585511504553e-16	1.5900455212056985	0.06	0.021	1.456483819490402e-11	1	MYOZ1
1.4737941354677775e-6	1.4340738128682005	0.035	0.016	0.03452952279987456	1	CHI3L1
1.6657437828291457e-14	1.3235032046318271	0.063	0.024	3.9026711087904053e-10	1	FABP3
7.267360899865926e-8	1.141461284805394	0.032	0.013	0.0017026699852295878	1	ANGPTL6
1.1898680507969883e-6	1.1213666777121336	0.034	0.015	0.027877418562122638	1	SMIM24
2.5707580540988483e-11	1.082601442366823	0.063	0.028	6.023029044948192e-7	1	SMIM1
5.158548835295238e-11	1.0414654948286723	0.087	0.047	1.2085964066213212e-6	1	CD5L
2.7647695069757662e-17	1.0276633641875512	0.099	0.045	6.477578477893523e-13	1	AC087273.2
1.1619568334443487e-60	1.00978082763345	0.59	0.404	2.7223486650767646e-56	1	LGALS1
1.7310307547648164e-43	3.70136422636939	0.06	0.005	4.055631955338488e-39	2	ICAM5
2.8034229744288463e-213	3.6592192044995318	0.362	0.062	6.568139686789344e-209	2	IL1A
0	3.537167222928087	0.759	0.263	0	2	IL1B
1.377379239959655e-7	3.286326727090546	0.01	0.001	0.003227061821301476	2	AC131097.3
5.231223072924365e-22	3.070820691339338	0.033	0.004	1.2256232537554495e-17	2	ADRA2B
4.755115831762887e-35	3.0666415593931333	0.077	0.016	1.1140760882237268e-30	2	IL6
3.1539780561873675e-48	3.026156565631008	0.146	0.043	7.389455187841383e-44	2	CCL20
3.151482227800981e-13	2.9968201098955616	0.019	0.002	7.383607711514919e-9	2	AC087645.2
5.361413533145296e-30	2.965548648239279	0.066	0.014	1.2561255766806115e-25	2	RRAD
0	2.932613359410857	0.858	0.385	0	2	CCL3L1
1.5020919106809192e-7	2.9264307820041635	0.01	0.001	0.0035192511375343257	2	AC012508.1
3.767969903742001e-124	2.9105643765451426	0.231	0.041	8.827976687477133e-120	2	ICAM4
8.407436476188523e-55	2.8996514508885634	0.097	0.015	1.969778292006209e-50	2	AC090617.10
7.288748865954902e-209	2.887591040140803	0.429	0.103	1.707680971804574e-204	2	ICAM1
9.78482880540926e-7	2.837830586134405	0.02	0.007	0.022924875408193355	2	CXCL1
3.5824063369792912e-12	2.774427688559114	0.019	0.003	8.393219806908781e-8	2	FOSL1
1.077060197559511e-143	2.7654945637891055	0.278	0.053	2.5234443368621785e-139	2	CYB5D1
3.4472286787379444e-120	2.7609373103217347	0.241	0.047	8.07651207141513e-116	2	TCHH
1.548681064446973e-7	2.7337857040617672	0.011	0.001	0.0036284048658928128	2	LINC01303
3.965981410019303e-27	2.713082310712976	0.098	0.033	9.291897845534225e-23	2	CCL2
2.0609844514791478e-18	2.711417891033313	0.032	0.005	4.8286804713704956e-14	2	SPACA6P-AS
3.5193370744719625e-33	2.670591877574574	0.062	0.01	8.24545483178036e-29	2	OR2B11
0	2.6585079717751356	0.893	0.463	0	2	CCL4L2
4.311776869098293e-232	2.646836326617967	0.475	0.115	1.010206202661039e-227	2	NR4A3
3.6479808449616757e-10	2.604502687116801	0.017	0.003	8.54685432166071e-6	2	AC034199.1
7.543900944633675e-111	2.5753972986047526	0.292	0.081	1.7674605523182236e-106	2	DNAAF1
6.800501605617759e-37	2.563860702619455	0.08	0.016	1.5932895211801848e-32	2	MMP19
0	2.5590625341166344	0.783	0.353	0	2	TNFAIP3
4.7414267108549376e-8	2.54936113292434	0.012	0.002	0.0011108688640862033	2	AL133230.1
2.1479603176428817e-64	2.531913361192114	0.128	0.023	5.032456228205507e-60	2	TMEM88
3.246233833743643e-11	2.527334826594342	0.019	0.003	7.605601249077981e-7	2	HAS1
1.6478409987284182e-53	2.526353313503869	0.175	0.056	3.860726675920811e-49	2	G0S2
0	2.5053274956309557	0.974	0.708	0	2	CCL3
2.8728410080930015e-15	2.4732581538385485	0.026	0.004	6.730779197861093e-11	2	NCR3LG1
5.75555486337412e-157	2.433326681564817	0.324	0.068	1.3484689489399226e-152	2	AC079753.2
0	2.4264525958204652	0.974	0.705	0	2	CCL4
2.1236237104399751e-10	2.344743413315869	0.02	0.004	4.975437991189818e-6	2	OXCT2
4.0435920630612237e-128	2.3119590391202847	0.419	0.149	9.473731844546141e-124	2	TNF
2.2651678390267565e-26	2.305770350784714	0.079	0.023	5.307061730055787e-22	2	MIR155HG
2.2530904016545552e-18	2.3049424052578935	0.038	0.007	5.278765502036457e-14	2	AL645608.7
3.150407061522138e-12	2.272881196025595	0.028	0.006	7.381088704440217e-8	2	CCR7
1.8622398398894626e-43	2.2694133441542004	0.099	0.021	4.363041720877022e-39	2	FCAR
0	2.2529459562618	0.939	0.477	0	2	CD83
4.125194668390661e-26	2.246433999967034	0.056	0.011	9.66491858857248e-22	2	AC011511.5
2.8015243489652155e-9	2.1961289181189683	0.017	0.003	6.563691397190603e-5	2	AC020907.3
5.380481104494375e-15	2.195046220101257	0.035	0.008	1.2605929179719871e-10	2	AC022509.4
1.6943542295776365e-188	2.188028198371264	0.511	0.169	3.9697025244774447e-184	2	DUSP2
2.399469418581646e-23	2.1855817533507294	0.055	0.012	5.621716900794938e-19	2	BCL3
1.7439748424902922e-12	2.1748184118735567	0.027	0.006	4.0859586584705054e-8	2	AL591468.2
1.0947901818712993e-6	2.1708495096706093	0.012	0.002	0.02564983917106267	2	AC016405.1
5.669777867804942e-115	2.1538001640018205	0.365	0.123	1.3283722566480198e-110	2	PTGS2
4.6836853232269565e-146	2.146519552290391	0.525	0.23	1.0973406343788437e-141	2	AZIN1-AS1
2.868855338697096e-22	2.128064643173814	0.05	0.011	6.721441173033426e-18	2	SIK1B
9.801421730280871e-63	2.119810076670145	0.159	0.039	2.2963750971875052e-58	2	ZC3H12A
1.320956808358306e-134	2.1159533994949165	0.548	0.261	3.094869706302675e-130	2	CXCL8
3.567571791517693e-70	2.101242138806502	0.205	0.059	8.358463950346802e-66	2	BIRC3
1.0420017588752006e-192	2.10030045806619	0.604	0.245	2.4413059208687075e-188	2	BCL2A1
0	2.0959505085899264	0.816	0.35	0	2	NR4A2
5.758427600072697e-12	2.0792822700875346	0.028	0.007	1.3491420024210322e-7	2	AC116366.1
1.6440369309029164e-11	2.0595558652435244	0.026	0.006	3.851814125412443e-7	2	AC012066.2
1.5725007116297423e-76	2.0541187793937503	0.216	0.06	3.684211917277323e-72	2	AL109615.2
2.968032253177647e-7	2.0441258246739187	0.016	0.004	0.006953802765969908	2	AC015967.1
3.836709438258445e-90	2.040549471270828	0.322	0.117	8.98902654289571e-86	2	VEGFA
2.3495801960499245e-81	2.0387696578756973	0.226	0.062	5.504831441325368e-77	2	SOCS3
1.5689012182574557e-113	2.029532234643087	0.433	0.179	3.675778664255393e-109	2	PLAUR
1.9545974102881557e-169	2.0228774045429407	0.558	0.228	4.57942627256412e-165	2	NFKBIZ
1.521902793373608e-289	2.0175628222789266	0.753	0.316	3.565666054595026e-285	2	KDM6B
1.3624114488762662e-11	2.0122501504651673	0.026	0.006	3.191993783572204e-7	2	AC112496.1
2.785733180920249e-9	1.9968201098955616	0.022	0.006	6.526694269578051e-5	2	AC092053.4
1.6651991754929472e-13	1.9844363854397296	0.032	0.007	3.901395148262426e-9	2	AL031590.1
3.857326725708897e-14	1.9808785660265404	0.044	0.013	9.037330785663375e-10	2	PHLDA2
1.361474360197871e-7	1.9737364967825206	0.016	0.004	0.0031897982785075918	2	AC007292.2
6.608638039122852e-109	1.9706069002479065	0.462	0.209	1.548337806186093e-104	2	ABL2
5.162352690337183e-87	1.9681613465281735	0.303	0.106	1.2094876118190987e-82	2	ARL5B
8.5386641138071185e-16	1.9620546917348847	0.04	0.01	2.0005236152238698e-11	2	AL353135.2
3.116861984016082e-25	1.957598800097843	0.062	0.015	7.302495942351278e-21	2	AL133259.1
1.3528998573149381e-15	1.931864668054792	0.04	0.01	3.169709075703169e-11	2	AC106739.1
3.453447136694228e-287	1.920187028505786	0.814	0.377	8.091081296560906e-283	2	ATF3
1.212511389452155e-88	1.887070623482648	0.256	0.074	2.840792934347454e-84	2	NFKB2
1.46551910821956e-27	1.8768426387306405	0.095	0.031	3.433564718647607e-23	2	CXCL2
2.1426626272496017e-108	1.8727403880757716	0.42	0.17	5.020044269383092e-104	2	EGR2
2.098543487185457e-153	1.866763335849193	0.606	0.293	4.916677536126807e-149	2	NLRP3
2.5563957995715535e-26	1.857708230303588	0.102	0.035	5.989379718816193e-22	2	IL10
3.180474986746834e-12	1.8564210607564213	0.049	0.018	7.451534846449157e-8	2	C15orf48
1.7783802430430376e-63	1.8556350038943037	0.224	0.075	4.166567071425533e-59	2	GPR84
8.977291277366315e-15	1.852430200560387	0.039	0.01	2.103289573374154e-10	2	AC011446.3
2.1393865705756618e-79	1.8470212873772418	0.307	0.116	5.012368796201718e-75	2	OSM
1.300582216895328e-158	1.8454525402340318	0.511	0.192	3.047134075964064e-154	2	MAFF
2.101032813697668e-210	1.8406769288038345	0.626	0.243	4.922509779212266e-206	2	NFKBID
1.2738608189462834e-10	1.832433291994679	0.035	0.011	2.9845285127092474e-6	2	MYOZ2
1.3957325830615332e-9	1.8268951084532485	0.026	0.007	3.2700618688548664e-5	2	DYRK3
7.151706738787813e-21	1.8229522389837938	0.093	0.035	1.675573371830597e-16	2	IL1RN
3.060906510532461e-34	1.8224574087349736	0.123	0.04	7.171397863526503e-30	2	GEM
8.27677246189254e-21	1.8192819243433735	0.063	0.018	1.939165020096803e-16	2	GCH1
3.800102491957548e-24	1.8157545508480486	0.118	0.048	8.903260128407339e-20	2	CSF1
2.0916387638423672e-8	1.8123955387581336	0.016	0.003	4.900500459806282e-4	2	OSR2
5.76302981859539e-183	1.79925711478794	0.619	0.268	1.350220256198714e-178	2	GRASP
3.171024821488985e-7	1.7988807322836529	0.018	0.005	0.007429394054266543	2	BMP8A
5.157221873098897e-9	1.7971477650591972	0.062	0.031	1.2082855126483405e-4	2	INHBA
2.355248276484679e-111	1.7965214594097305	0.361	0.121	5.518111186975955e-107	2	CSRNP1
1.375864592150738e-6	2.6927753775114347	0.014	0.003	0.03223513152949964	3	AC104964.4
3.573111988533823e-7	2.2415642656791057	0.024	0.008	0.008371444077935894	3	ADRA2C
1.648198941163487e-11	1.6888078989614592	0.104	0.055	3.8615652992519336e-7	3	HIST1H2BF
9.913893127223831e-8	1.633881688457866	0.044	0.019	0.002322726020777271	3	GOLGA8B
3.052875244623587e-20	1.6316941292201017	0.219	0.129	7.152581410628602e-16	3	HIST1H2BG
1.325073479683678e-10	1.5749879994042972	0.076	0.036	3.104514655550889e-6	3	HIST1H2AH
1.468443765008741e-14	1.554762971340263	0.132	0.07	3.4404168970389794e-10	3	AC010378.2
1.2791328003514206e-8	1.4793319129024693	0.093	0.052	2.9968802379433434e-4	3	GRID2
2.990826138793315e-7	1.3989766558078691	0.065	0.034	0.007007206560578857	3	AC008691.1
1.6604942796567463e-6	1.3852823728876413	0.06	0.032	0.038903720478077906	3	AC107884.1
1.0304595899750906e-13	1.3833382268072687	0.155	0.089	2.41426377335264e-9	3	AL392172.2
1.8537914064652502e-7	1.3788085683267548	0.079	0.044	0.004343247886207434	3	CECR2
2.354232395965564e-17	1.300199152141454	0.29	0.204	5.51573108050772e-13	3	HIST1H2AC
2.134924615529912e-24	1.2627495955697339	0.305	0.198	5.001914881725031e-20	3	CACNB4
1.1089320822508244e-17	1.2364843483147527	0.269	0.183	2.5981169755054564e-13	3	GSTM2
2.0963655682751456e-14	1.1923878946646904	0.195	0.121	4.911574889911838e-10	3	BCO2
2.2619910064088577e-59	1.1483192760198313	0.599	0.413	5.2996187289153126e-55	3	NFIA
8.047556629195378e-15	1.147648865916358	0.266	0.187	1.8854620426541852e-10	3	CCDC144A
1.7402420669829404e-8	1.1354107133636835	0.124	0.077	4.077213138734331e-4	3	TRIM73
2.6269871189246255e-55	1.1284961788213406	0.606	0.438	6.154768120928505e-51	3	LUC7L3
1.049967782149104e-112	1.04891918773671	0.421	0.13	2.4599695167971357e-108	3	NOVA1
3.050234260308813e-46	1.0448723546740077	0.581	0.46	7.146393848477518e-42	3	NKTR
1.6247328762057848e-96	1.0369325846633508	0.834	0.657	3.8065866556625334e-92	3	PNISR
4.9002404431198e-7	1.0272706244319465	0.179	0.134	0.011480773334185379	3	NAV3
4.1734212968768776e-78	1.0096403923853423	0.554	0.278	9.777908756452837e-74	3	ZBTB20
1.8186269994070767e-20	1.0055006791923917	0.388	0.296	4.26086119691084e-16	3	FTX
3.975172992069229e-17	6.882129643055982	0.011	0	9.313432803118997e-13	4	KCNK15
7.242919285115854e-28	6.730126549610931	0.023	0	1.6969435593097936e-23	4	NEUROD2
5.169335181075199e-44	6.560201548168619	0.038	0	1.2111235395741086e-39	4	PDZRN4
3.9751752837794243e-17	6.560201548168619	0.011	0	9.313438172366813e-13	4	SLC5A12
3.9751752837794243e-17	6.560201548168619	0.011	0	9.313438172366813e-13	4	DNAH9
1.7490151137283277e-19	6.145164048889775	0.019	0	4.0977675099540985e-15	4	LINC01561
6.749836368836065e-13	6.145164048889775	0.011	0	1.5814191628546016e-8	4	EPHA5
1.739551523999218e-19	5.975239047447463	0.019	0	4.0755952655777675e-15	4	IGSF1
8.00406416484885e-15	5.975239047447463	0.015	0	1.875272193182437e-10	4	E2F8
4.5992969494053204e-11	5.9227716275533275	0.015	0.001	1.0775692822761726e-6	4	SLN
8.04682033563681e-18	5.882129643055982	0.015	0	1.8852895364363483e-13	4	PAPPA2
8.04682033563681e-18	5.882129643055982	0.015	0	1.8852895364363483e-13	4	BLACAT1
8.04682033563681e-18	5.882129643055982	0.015	0	1.8852895364363483e-13	4	AC006058.3
8.04682033563681e-18	5.882129643055982	0.015	0	1.8852895364363483e-13	4	FOXF2
8.04682033563681e-18	5.882129643055982	0.015	0	1.8852895364363483e-13	4	LINC01013
8.04682033563681e-18	5.882129643055982	0.015	0	1.8852895364363483e-13	4	SYT10
8.04682033563681e-18	5.882129643055982	0.015	0	1.8852895364363483e-13	4	KCNH5
8.04682033563681e-18	5.882129643055982	0.015	0	1.8852895364363483e-13	4	CACNA1H
6.749836368836065e-13	5.882129643055982	0.011	0	1.5814191628546016e-8	4	DBX2
1.343679250058581e-23	5.8232359540024135	0.027	0.001	3.1481061149622497e-19	4	ANO3
2.895185479457097e-24	5.782593969505067	0.023	0	6.783130059820033e-20	4	AP001107.5
1.7490151137283277e-19	5.782593969505067	0.019	0	4.0977675099540985e-15	4	FRY-AS1
4.297142488763035e-42	5.560201548168619	0.042	0.001	1.0067775136922916e-37	4	KCNQ5
3.310112148300842e-30	5.560201548168619	0.034	0.001	7.755261752254043e-26	4	CKMT1A
1.7585545571224058e-19	5.560201548168619	0.019	0	4.120117471882084e-15	4	AL645608.2
1.7585545571224058e-19	5.560201548168619	0.019	0	4.120117471882084e-15	4	MOXD1
1.7585545571224058e-19	5.560201548168619	0.019	0	4.120117471882084e-15	4	RAB6D
8.044692462674294e-15	5.560201548168619	0.015	0	1.8847909970799604e-10	4	AL450306.1
8.044692462674294e-15	5.560201548168619	0.015	0	1.8847909970799604e-10	4	BX005019.1
6.769286434579947e-13	5.560201548168619	0.011	0	1.5859761187577356e-8	4	GBP7
6.769286434579947e-13	5.560201548168619	0.011	0	1.5859761187577356e-8	4	KCNIP4-IT1
6.769286434579947e-13	5.560201548168619	0.011	0	1.5859761187577356e-8	4	AL589826.2
6.769286434579947e-13	5.560201548168619	0.011	0	1.5859761187577356e-8	4	NPY
6.769286434579947e-13	5.560201548168619	0.011	0	1.5859761187577356e-8	4	ADRA1A
6.769286434579947e-13	5.560201548168619	0.011	0	1.5859761187577356e-8	4	TTPA
6.769286434579947e-13	5.560201548168619	0.011	0	1.5859761187577356e-8	4	AL139240.1
6.769286434579947e-13	5.560201548168619	0.011	0	1.5859761187577356e-8	4	OLFM4
6.769286434579947e-13	5.560201548168619	0.011	0	1.5859761187577356e-8	4	AC007344.1
6.769286434579947e-13	5.560201548168619	0.011	0	1.5859761187577356e-8	4	AC092127.2
6.769286434579947e-13	5.560201548168619	0.011	0	1.5859761187577356e-8	4	LEMD1
2.3783573848788135e-10	5.560201548168619	0.011	0	5.5722535170325725e-6	4	AC007682.1
2.3783573848788135e-10	5.560201548168619	0.011	0	5.5722535170325725e-6	4	LINC00924
1.2997436195295458e-34	5.467092143777138	0.042	0.001	3.045169326195773e-30	4	FOXO6
1.0458262073571077e-34	5.43467066608476	0.038	0.001	2.4502662212169675e-30	4	DUSP9
4.756260934629807e-125	5.367556470226223	0.149	0.004	1.1143443743744176e-120	4	BEND7
2.4229503326350117e-30	5.367556470226223	0.038	0.001	5.676730334330569e-26	4	RAI2
1.8347148755775247e-21	5.367556470226223	0.023	0	4.298553481990583e-17	4	AC122697.1
5.617574785210766e-17	5.367556470226223	0.019	0	1.3161415964270303e-12	4	ADCY6-DT
1.1294744617059373e-12	5.367556470226223	0.015	0	2.6462457163308405e-8	4	ERICH3
7.191706626021751e-37	5.297167142334826	0.046	0.001	1.684944945410636e-32	4	AC005740.5
3.350666019759207e-30	5.297167142334826	0.034	0.001	7.850275417693846e-26	4	PPARGC1A
8.445576946483835e-26	5.297167142334826	0.031	0.001	1.9787142227916974e-21	4	KCNB2
1.6223391527498072e-21	5.297167142334826	0.027	0.001	3.800978400977523e-17	4	INSYN1
8.085583452040897e-15	5.297167142334826	0.015	0	1.8943713469786618e-10	4	AL031430.1
8.085583452040897e-15	5.297167142334826	0.015	0	1.8943713469786618e-10	4	IQCA1
8.085583452040897e-15	5.297167142334826	0.015	0	1.8943713469786618e-10	4	GLYCTK-AS1
8.085583452040897e-15	5.297167142334826	0.015	0	1.8943713469786618e-10	4	MME
8.085583452040897e-15	5.297167142334826	0.015	0	1.8943713469786618e-10	4	AC087752.4
8.085583452040897e-15	5.297167142334826	0.015	0	1.8943713469786618e-10	4	COLCA2
8.085583452040897e-15	5.297167142334826	0.015	0	1.8943713469786618e-10	4	AC079950.1
8.085583452040897e-15	5.297167142334826	0.015	0	1.8943713469786618e-10	4	AC003005.2
8.085583452040897e-15	5.297167142334826	0.015	0	1.8943713469786618e-10	4	ASIC2
2.3783573848788135e-10	5.297167142334826	0.011	0	5.5722535170325725e-6	4	LINC02082
5.659353384402323e-48	5.252079252806288	0.061	0.002	1.3259299044316204e-43	4	FNDC5
3.1792326854494884e-19	5.238273453281257	0.023	0.001	7.448624258739606e-15	4	AL096709.1
4.599280364145614e-11	5.238273453281257	0.015	0.001	1.0775653965156759e-6	4	KHDC1L
4.633805460544682e-11	5.238273453281257	0.015	0.001	1.0856542813510135e-6	4	CRHR1
2.509571478061444e-63	5.227626209081748	0.08	0.002	5.8796750159501576e-59	4	SMIM32
1.2335271177178866e-67	5.204057737943344	0.084	0.002	2.890030684101236e-63	4	PPP1R1A
9.263846472538701e-48	5.188232770781662	0.057	0.001	2.1704265900510923e-43	4	AC097532.3
4.205058628063236e-86	5.165922609056573	0.115	0.004	9.852031859689355e-82	4	LIFR-AS1
2.189379081488023e-32	5.145164048889776	0.038	0.001	5.129496250018289e-28	4	NEUROD4
6.778978745091153e-27	5.145164048889776	0.038	0.001	1.588246930187406e-22	4	AC020930.1
8.610795250981797e-57	5.145164048889775	0.073	0.002	2.0174232193525254e-52	4	HECW1
2.4605100926269777e-30	5.145164048889775	0.038	0.001	5.764729096015746e-26	4	CDH22
5.65755127890366e-17	5.145164048889775	0.019	0	1.3255076891343384e-12	4	GBX2
5.65755127890366e-17	5.145164048889775	0.019	0	1.3255076891343384e-12	4	PAQR9-AS1
5.65755127890366e-17	5.145164048889775	0.019	0	1.3255076891343384e-12	4	KCNJ8
5.65755127890366e-17	5.145164048889775	0.019	0	1.3255076891343384e-12	4	SPTB
1.1294744617059373e-12	5.145164048889775	0.015	0	2.6462457163308405e-8	4	CCDC85A
1.1294744617059373e-12	5.145164048889775	0.015	0	2.6462457163308405e-8	4	PRSS35
1.1294744617059373e-12	5.145164048889775	0.015	0	2.6462457163308405e-8	4	AL390755.1
1.1294744617059373e-12	5.145164048889775	0.015	0	2.6462457163308405e-8	4	AC017100.1
1.918784397401245e-121	5.095533281165175	0.195	0.009	4.4955199646713774e-117	4	FIBIN
1.222036595424888e-32	5.090716264867399	0.042	0.001	2.86310953942097e-28	4	AFF2
7.80743965171355e-24	5.074774720998378	0.031	0.001	1.8292050359999675e-19	4	RALYL
1.6461320758035545e-6	5.074774720998377	0.011	0.001	0.03856722840400148	4	CERKL
5.681087955844154e-70	5.045628375338861	0.107	0.004	1.3310220971747267e-65	4	AL118505.1
3.849056326026535e-39	5.045628375338861	0.05	0.001	9.01795406624757e-35	4	PKNOX2
1.6330445582035877e-21	5.045628375338861	0.027	0.001	3.8260600954151856e-17	4	NOTCH3
1.862632597544134e-21	5.045628375338861	0.023	0	4.3639619127861514e-17	4	AL355474.1
3.2081227012040357e-19	5.045628375338861	0.023	0.001	7.516310676650936e-15	4	GLI3
3.2081227012040357e-19	5.045628375338861	0.023	0.001	7.516310676650936e-15	4	ZNF98
5.023058781850832e-15	5.045628375338861	0.019	0.001	1.1768524419998314e-10	4	CISTR
5.023058781850832e-15	5.045628375338861	0.019	0.001	1.1768524419998314e-10	4	REM1
8.272276490848066e-102	5.019633166805917	0.153	0.006	1.9381116590407933e-97	4	LINC00237
2.1075547758662695e-43	5.007660525139841	0.053	0.001	4.937790084377083e-39	4	WNT3
1.3900485665498586e-35	4.975239047447463	0.05	0.002	3.2567447865696637e-31	4	AC126773.4
1.2435817606188734e-32	4.975239047447463	0.042	0.001	2.9135877069539586e-28	4	NYAP1
1.6402364253424016e-21	4.975239047447463	0.027	0.001	3.842909920934713e-17	4	KCNK2
1.6402364253424016e-21	4.975239047447463	0.027	0.001	3.842909920934713e-17	4	TMTC1
6.82793272901439e-13	4.975239047447463	0.011	0	1.5997163590807813e-8	4	TMC1
2.38923108251484e-10	4.975239047447463	0.011	0	5.597729503224019e-6	4	SLC30A10
2.38923108251484e-10	4.975239047447463	0.011	0	5.597729503224019e-6	4	EXO1
2.38923108251484e-10	4.975239047447463	0.011	0	5.597729503224019e-6	4	ACADL
2.38923108251484e-10	4.975239047447463	0.011	0	5.597729503224019e-6	4	AC092954.1
2.38923108251484e-10	4.975239047447463	0.011	0	5.597729503224019e-6	4	CXCL5
2.38923108251484e-10	4.975239047447463	0.011	0	5.597729503224019e-6	4	ANKRD20A3
2.38923108251484e-10	4.975239047447463	0.011	0	5.597729503224019e-6	4	AL133284.1
2.38923108251484e-10	4.975239047447463	0.011	0	5.597729503224019e-6	4	AC245041.2
2.38923108251484e-10	4.975239047447463	0.011	0	5.597729503224019e-6	4	AL390816.2
2.38923108251484e-10	4.975239047447463	0.011	0	5.597729503224019e-6	4	TICRR
2.38923108251484e-10	4.975239047447463	0.011	0	5.597729503224019e-6	4	AC093536.2
2.38923108251484e-10	4.975239047447463	0.011	0	5.597729503224019e-6	4	PTCHD1
2.38923108251484e-10	4.975239047447463	0.011	0	5.597729503224019e-6	4	HTR2C
2.38923108251484e-10	4.975239047447463	0.011	0	5.597729503224019e-6	4	AL135999.3
8.363054405067003e-10	4.975239047447463	0.015	0.001	1.959380016563148e-5	4	RGS20
1.3783998303013914e-207	11.148467935234322	0.15	0	3.22945296241313e-203	5	KLRC1
0	11.092972822642619	0.252	0	0	5	KLRB1
0	10.805978517864641	0.463	0	0	5	GZMH
0	10.794005876198566	0.585	0.001	0	5	GZMK
0	10.599350633459888	0.367	0.001	0	5	IFNG
1.6794624181940809e-254	10.327438076279641	0.19	0	3.934812499586912e-250	5	TRGC2
0	10.285617900585015	0.694	0.001	0	5	GZMA
9.329292346647347e-210	10.087304072555925	0.17	0	2.1857599038960067e-205	5	GZMB
0	10.078758963422917	0.252	0	0	5	LINC01871
0	10.054753500412128	0.374	0.001	0	5	KLRD1
9.383033102448914e-161	9.812864903449883	0.116	0	2.1983508255727561e-156	5	PTGDR
5.119979996134154e-217	9.742475575558485	0.163	0	1.199560113294271e-212	5	TRAT1
0	9.693565975077536	0.531	0.001	0	5	TRBC1
0	9.668474994114709	0.422	0.001	0	5	SKAP1
3.685324606850977e-39	9.668474994114709	0.027	0	8.634347021391153e-35	5	FGFBP2
0	9.601877245385685	0.34	0.001	0	5	CD8B
8.301955316620502e-274	9.563505434513166	0.211	0	1.9450651111310174e-269	5	P2RY10
0	9.469306792590977	0.741	0.002	0	5	CD3E
0	9.444394222625489	0.612	0.001	0	5	TRAC
0	9.434353280196152	0.816	0.002	0	5	CD3D
0	9.40623964398724	0.714	0.002	0	5	CD3G
9.85983204220283e-218	9.157513074837329	0.17	0	2.310060049167701e-213	5	GRAP2
9.625857297646852e-274	9.092972822642619	0.211	0	2.255242106265681e-269	5	SAMD3
8.103174297943815e-275	9.03525732478633	0.218	0	1.8984927062652563e-270	5	SIT1
5.297603076447552e-219	9.03525732478633	0.177	0	1.2411754247808968e-214	5	SCML4
0	9.025409538829983	0.272	0.001	0	5	PYHIN1
9.94404982100143e-274	9.005509981392278	0.211	0	2.329791432562425e-269	5	ZNF831
0	8.96970925996443	0.422	0.001	0	5	CD8A
0	8.968610398580749	0.667	0.002	0	5	TRBC2
0	8.948691849392432	0.762	0.003	0	5	CD2
9.035246061976968e-190	8.923047821200306	0.15	0	2.116867799860584e-185	5	ZAP70
1.608869559432346e-48	8.87997909930842	0.034	0	3.769420490794044e-44	5	LINC02446
1.9726671973594769e-292	8.742475575558485	0.224	0	4.621761976693519e-288	5	CXCR6
3.1721912688511455e-67	8.742475575558485	0.048	0	7.432126923791348e-63	5	RAB37
2.780542776550212e-114	8.668474994114709	0.088	0	6.514533671179492e-110	5	CD5
0	8.644350850815277	0.796	0.004	0	5	IL32
1.6088712292731425e-48	8.590472482113436	0.034	0	3.769424403064046e-44	5	TRDC
1.608866219755676e-48	8.590472482113434	0.034	0	3.7694126662655733e-44	5	UBASH3A
0	8.574352816750157	0.361	0.001	0	5	CD27
2.194789998778281e-102	8.563505434513166	0.095	0.001	5.142173488137634e-98	5	XCL2
2.0426044555360612e-200	8.549830497616089	0.163	0	4.785617978875438e-196	5	RGL4
0	8.50801032192146	0.653	0.005	0	5	IL7R
0	8.498549992672396	0.272	0.001	0	5	SH2D1A
0	8.472635991819574	0.456	0.002	0	5	GZMM
3.8530585517782722e-289	8.440447038108827	0.245	0.001	9.027330880961314e-285	5	GATA3
0	8.420547480671123	0.435	0.001	0	5	LCK
0	8.227902402728725	0.313	0.001	0	5	CD96
1.2585562369303277e-172	8.143013505142212	0.143	0	2.948671407504065e-168	5	IL2RB
6.597111357284662e-68	8.120987198812216	0.054	0	1.5456372198982235e-63	5	FASLG
0	8.095147193876954	0.259	0.001	0	5	PRF1
0	8.092972822642619	0.347	0.002	0	5	GPR171
1.9647871087326823e-22	8.08351249339355	0.02	0	4.603299717049801e-18	5	TPSAB1
0	8.079510562836056	0.395	0.002	0	5	IKZF3
1.4195031954799242e-209	8.072624177250816	0.17	0	3.3257540366899145e-205	5	ICOS
0	8.06824573674024	0.333	0.001	0	5	TC2N
0	8.066910526056422	0.449	0.002	0	5	CD247
1.3706843771151693e-268	8.064403670445847	0.224	0.001	3.2113764271431303e-264	5	THEMIS
4.1407963958935066e-10	7.97513633234876	0.02	0.001	9.701471875938896e-6	5	TPSB2
1.3102761490346269e-115	7.799059103924851	0.095	0	3.0698459895732274e-111	5	KCNA3
0	7.78311756005583	0.537	0.011	0	5	NKG7
1.6656432924844896e-49	7.742475575558485	0.041	0	3.9024356699619106e-45	5	MSC
2.1374030505482566e-20	7.742475575558485	0.014	0	5.00772160712951e-16	5	TMEM200A
2.1374030505482566e-20	7.742475575558485	0.014	0	5.00772160712951e-16	5	CCDC68
2.1374030505482566e-20	7.742475575558485	0.014	0	5.00772160712951e-16	5	HTR6
2.1374030505482566e-20	7.742475575558485	0.014	0	5.00772160712951e-16	5	SLCO4C1
0	7.705949699533371	0.272	0.001	0	5	ITK
0	7.693565975077538	0.578	0.006	0	5	CST7
0	7.685250706865534	0.442	0.004	0	5	KLRK1
1.2632325721396895e-170	7.668474994114709	0.156	0.001	2.9596275932660783e-166	5	TIGIT
8.753228138231378e-125	7.668474994114709	0.102	0	2.0507938205062296e-120	5	CD40LG
0	7.600668249219323	0.605	0.006	0	5	TUBA4A
3.077579613030879e-248	7.5904724821134355	0.224	0.001	7.210461275370046e-244	5	PTGER2
1.109045112443181e-58	7.590472482113435	0.048	0	2.5983817939431287e-54	5	CCR6
1.4841903272382436e-267	7.536024698091057	0.265	0.002	3.477309517686481e-263	5	S1PR4
1.216944842847801e-81	7.5080103219214624	0.075	0	2.8511800723081126e-77	5	AQP3
6.952442771120387e-136	7.498549992672396	0.116	0	1.6288878168457953e-131	5	EOMES
1.0836207139538791e-111	7.474995264693499	0.129	0.002	2.5388149707225435e-107	5	CLIC3
0	7.467240716119163	0.626	0.007	0	5	CRIP1
4.9505799249750576e-145	7.4205474806711225	0.122	0	1.1598713706224062e-140	5	GPR174
2.2528411894288204e-40	7.4205474806711225	0.034	0	5.2781816227127835e-36	5	AC093010.2
0	7.340579175967707	0.857	0.015	0	5	CD52
3.0934441990539697e-97	7.268544387226071	0.082	0	7.247630413963546e-93	5	LINC01934
1.507402562622001e-99	7.227902402728727	0.088	0	3.531693463967086e-95	5	TRGC1
5.443640777257367e-132	7.198155059334675	0.122	0.001	1.2753905977036286e-127	5	SLA2
3.132982994172163e-138	7.157513074837329	0.122	0.001	7.340265857045961e-134	5	LY9
1.1200505131897784e-72	7.157513074837328	0.095	0.002	2.6241663473523317e-68	5	XCL1
4.856621687724803e-186	7.087972141584251	0.197	0.002	1.1378578952170441e-181	5	ITGA1
0	7.049136913792536	0.653	0.009	0	5	BCL11B
2.330914010572663e-40	7.005509981392279	0.034	0	5.461098435370692e-36	5	LINC00944
8.607882844418821e-63	7.0055099813922785	0.068	0.001	2.0167408716188854e-58	5	HSH2D
1.7351425043403917e-49	7.0055099813922785	0.041	0	4.0652653734191035e-45	5	NCR3
2.1374030505482566e-20	7.0055099813922785	0.014	0	5.00772160712951e-16	5	LINC02298
4.6012810830567936e-123	6.9441094367281355	0.116	0.001	1.0780341449493761e-118	5	TBX21
5.682082293200851e-132	6.923047821200306	0.122	0.001	1.3312550604740274e-127	5	CHRM3-AS2
6.559977050773297e-59	6.923047821200306	0.061	0.001	1.5369370232256758e-54	5	ZNF80
1.4273901616514318e-50	6.905974307841364	0.054	0.001	3.3442324097331394e-46	5	LINC00426
8.847070967128296e-231	6.886211053019933	0.259	0.003	2.0727802568884888e-226	5	CCDC88C
9.275506135458061e-97	6.861120072057105	0.095	0.001	2.173158332476469e-92	5	CXCR3
4.308934885529089e-289	6.829938416808823	0.333	0.004	1.0095403543306103e-284	5	MDFIC
7.1912220083833545e-109	6.812864903449883	0.109	0.001	1.6848314043441362e-104	5	MPZL3
6.499818589498222e-89	9.834029673787075	0.063	0	1.5228424973335383e-84	6	CD1E
3.850290878248172e-252	9.330455499906574	0.243	0.001	9.020846498647643e-248	6	DNASE1L3
0	9.19860210608293	0.414	0.002	0	6	FCER1A
5.038381399842527e-64	8.41899217450823	0.045	0	1.1804423781691057e-59	6	MPZL2
1.4222338420337963e-51	8.41899217450823	0.036	0	3.3321516685009815e-47	6	KCNK17
1.465673205865257e-72	8.25724110451162	0.081	0.001	3.433925754021711e-68	6	EREG
1.1283813800620452e-77	8.155957768674437	0.063	0	2.6436847353473657e-73	6	FLT3
7.408158053528627e-62	8.10704816819349	0.072	0.001	1.735657350361222e-57	6	CD1C
1.939197754548484e-29	7.641384595844679	0.027	0	4.543346419131643e-25	6	ATP6V0D2
1.3916321160406267e-209	7.559854710348081	0.225	0.002	3.260454884671584e-205	6	CLEC10A
1.2454006280196901e-26	7.41899217450823	0.018	0	2.9178491313873317e-22	6	KRT18
1.7202047490257043e-133	7.336530014316258	0.135	0.001	4.030267706492322e-129	6	THBS1
8.232619487005079e-100	6.986032767232125	0.108	0.001	1.92882041961042e-95	6	GFRA2
0	6.967296204650539	0.387	0.004	0	6	FCGR2B
9.43631698184193e-51	6.834029673787074	0.054	0	2.210834705675746e-46	6	MMP25
6.731484902546434e-140	6.690665498615898	0.234	0.005	1.577119597817604e-135	6	ADAMDEC1
2.526942421863708e-57	6.641384595844679	0.072	0.001	5.920373400184482e-53	6	CLEC4F
0	6.462060896400118	0.55	0.009	0	6	JAML
1.822639159563283e-111	6.418992174508231	0.135	0.002	4.270261286940816e-107	6	AC109630.1
5.359207587958137e-18	6.41899217450823	0.018	0	1.255608745782712e-13	6	DKK2
5.955982752447916e-185	6.3548618370885155	0.252	0.004	1.3954271990710224e-180	6	CD36
6.979268984644385e-220	6.324355300370156	0.252	0.003	1.6351729304123328e-215	6	F13A1
1.9924434385501656e-29	6.249067173065918	0.027	0	4.668095732179183e-25	6	AC037198.1
1.1472115971682807e-13	6.249067173065918	0.018	0	2.687802051005565e-9	6	RUFY4
3.954324839181725e-138	6.189124632609637	0.252	0.006	9.264587665718865e-134	6	CD163L1
7.413439543187597e-119	6.1750665916221426	0.153	0.002	1.7368947505734224e-114	6	PKP2
5.911629756711934e-97	6.155957768674437	0.126	0.002	1.385035735700039e-92	6	CACNA2D3
1.7746525724746497e-29	6.155957768674437	0.036	0	4.157833512050856e-25	6	ASS1
3.2887958163860555e-148	6.1335899556459825	0.243	0.005	7.705319718210889e-144	6	CD209
4.0409929475959693e-303	6.071528987513732	0.523	0.012	9.467642376922597e-299	6	PKIB
1.415240410364525e-45	6.0266747517294705	0.054	0.001	3.315766757443045e-41	6	CYSLTR2
1.1665042726906449e-110	5.990638215161567	0.91	0.191	2.733002860486912e-106	6	LYZ
2.301084291662423e-47	5.986032767232125	0.063	0.001	5.39121038693589e-43	6	LGALS2
0	5.870098928494597	0.73	0.021	0	6	TGFBI
6.363469749979635e-23	5.834029673787074	0.036	0.001	1.4908973277227288e-18	6	PRKG1
9.799057786472138e-20	5.834029673787074	0.027	0	2.2958212487925573e-15	6	B3GNT8
1.1575969178012337e-13	5.834029673787074	0.018	0	2.7121338187165105e-9	6	SCN4B
4.675447549690922e-11	5.834029673787074	0.018	0	1.095410606417086e-6	6	PARM1
3.182970011163322e-118	5.727114469870563	0.216	0.006	7.457380439154546e-114	6	ALDH1A1
4.1955955454785424e-262	5.721554944528663	0.568	0.019	9.829860803501678e-258	6	AHR
6.763636008077798e-29	5.611637252450627	0.045	0.001	1.5846522803325473e-24	6	CFP
6.907061853635405e-44	5.5121015788997125	0.063	0.001	1.618255521688239e-39	6	ACVRL1
9.93160167171422e-20	5.5121015788997125	0.027	0	2.3268749556659246e-15	6	SGMS2
2.6100978431289883e-9	5.5121015788997125	0.018	0.001	6.115198236666906e-5	6	SLITRK4
3.232473780829192e-44	5.455518050533346	0.072	0.002	7.573362821104714e-40	6	GALNTL6
4.726068569029128e-11	5.41899217450823	0.018	0	1.1072706050378344e-6	6	LINC01960
4.726068569029128e-11	5.41899217450823	0.018	0	1.1072706050378344e-6	6	C9orf139
4.726068569029128e-11	5.41899217450823	0.018	0	1.1072706050378344e-6	6	LINC02293
4.726068569029128e-11	5.41899217450823	0.018	0	1.1072706050378344e-6	6	MYZAP
4.5278886747263647e-48	5.410221964880499	0.144	0.007	1.0608390376016399e-43	6	SDS
7.163126018264664e-15	5.348602846616833	0.027	0.001	1.6782487948192282e-10	6	ZNF366
1.6942188724140542e-102	5.325016026299217	0.198	0.006	3.969385396178887e-98	6	MS4A4E
4.667671568736534e-8	5.249067173065918	0.018	0.001	0.0010935887718392825	6	AC092078.3
6.198381885888738e-114	5.212541297040804	0.216	0.006	1.4522188920448723e-109	6	CLEC12A
2.3329839592781577e-78	5.1141375929798105	0.135	0.003	5.465948118192796e-74	6	IL1R1
6.442044757822848e-36	5.0970640796208695	0.063	0.002	1.509306666310315e-31	6	CD109
2.6413825246502393e-9	5.097064079620869	0.018	0.001	6.188495117003045e-5	6	DENND6A-AS1
2.6413825246502393e-9	5.097064079620869	0.018	0.001	6.188495117003045e-5	6	ZDHHC23
2.6413825246502393e-9	5.097064079620869	0.018	0.001	6.188495117003045e-5	6	NPFFR1
2.6133843028455076e-44	5.061063477274391	0.658	0.217	6.12289808313674e-40	6	SELENOP
1.223234691810597e-43	5.010907435871154	0.09	0.003	2.8659165594430476e-39	6	KMO
1.0540383832189053e-90	4.996301102685952	0.243	0.011	2.4695065280435733e-86	6	IL1R2
5.811304324277086e-29	4.959560555870935	0.072	0.003	1.3615304901348786e-24	6	P2RY14
6.564298971289142e-194	4.933177994659897	0.865	0.08	1.537949605983333e-189	6	CD163
3.544287935205282e-219	4.924227482758653	0.541	0.022	8.303912203392456e-215	6	ITGA4
1.952937256781193e-65	4.918421861077447	0.198	0.01	4.5755366989126575e-61	6	LILRB5
5.81461255931977e-25	4.834029673787075	0.054	0.002	1.362305576523029e-20	6	HTR7
1.1680714618788719e-13	4.834029673787074	0.018	0	2.736674628036009e-9	6	PDLIM1
4.727384033816654e-8	4.834029673787074	0.018	0.001	0.0011075788052829038	6	AGBL2
4.727384033816654e-8	4.834029673787074	0.018	0.001	0.0011075788052829038	6	CNTF
4.727384033816654e-8	4.834029673787074	0.018	0.001	0.0011075788052829038	6	SDK2
2.5335476664075068e-74	4.793387689289729	0.207	0.01	5.935848827626147e-70	6	SIGLEC1
2.6035977688469894e-98	4.750613665599438	0.351	0.022	6.099969212631611e-94	6	GPR82
2.3800040408749093e-87	4.735508910612795	0.414	0.036	5.576111467365825e-83	6	AREG
4.038665376997106e-48	4.7149184618994004	0.315	0.038	9.46218911176652e-44	6	ACP5
1.0100449454831799e-69	4.713735440069364	0.18	0.008	2.366434302772542e-65	6	CCDC170
5.466201100917971e-15	4.651826342566325	0.081	0.008	1.2806762559340714e-10	6	AKR1C3
4.492101900885575e-12	4.641384595844679	0.036	0.002	1.0524545543584813e-7	6	LINC01226
9.488103475789685e-33	4.6116372524506275	0.072	0.003	2.222967763342765e-28	6	DAPK1-IT1
2.657149856609862e-9	4.611637252450627	0.018	0.001	6.225436399051246e-5	6	AP001453.2
4.1463863218310616e-7	4.611637252450627	0.018	0.001	0.009714568513417994	6	AC053503.5
4.1463863218310616e-7	4.611637252450627	0.018	0.001	0.009714568513417994	6	AP000873.4
8.68331946547876e-72	4.570995267953282	0.144	0.004	2.0344149175670187e-67	6	VAV3
2.602196619269941e-108	4.559022626287206	0.333	0.018	6.096686459287545e-104	6	DAPK1
8.335499636603489e-47	4.386570696815854	0.153	0.009	1.9529242098598314e-42	6	MACC1
5.309545380641208e-25	4.348602846616833	0.072	0.004	1.2439733872304285e-20	6	ME1
7.923876217140618e-13	4.249067173065919	0.036	0.002	1.8564849589138754e-8	6	CCSER1
1.845930739019577e-45	4.238978355442335	0.153	0.009	4.324831128448967e-41	6	CXCL3
1.8412882730353202e-6	4.1017254569907315	0.072	0.015	0.043139542948944516	6	SMIM25
2.8352637540343906e-9	4.0970640796208695	0.036	0.003	6.642739449327174e-5	6	LY9
1.6280579024000106e-18	4.079142171623607	0.063	0.004	3.814376859532985e-14	6	B3GNT7
1.6048051702106006e-7	4.0266747517294705	0.027	0.002	0.003759898033286416	6	FCRLB
7.344666001247846e-27	3.9860327672321256	0.108	0.008	1.7207817974323579e-22	6	GCNT1
8.236993326352758e-125	3.9820591801101735	0.568	0.047	1.9298451664311875e-120	6	AHNAK
9.98439534950749e-10	3.9080302552308517	0.036	0.003	2.33924398643611e-5	6	ACKR3
1.3978721375755301e-30	3.882939274268022	0.108	0.007	3.27507463112571e-26	6	IL18R1
3.1202728947445704e-150	3.867582233498102	0.532	0.033	7.310487365097054e-146	6	ANXA1
2.037312472767502e-34	3.8531384967347795	0.135	0.009	4.773219392446981e-30	6	GPAT3
3.039170935216245e-15	3.8340296737870747	0.072	0.006	7.12047358411814e-11	6	CETP
1.2904630904629998e-14	3.8340296737870747	0.054	0.004	3.023425974645762e-10	6	CD101
1.5603924132272666e-222	10.121492403789611	0.159	0	3.655843384950163e-218	7	LINC01299
5.455018643434976e-246	9.568951380760833	0.19	0	1.2780563179703807e-241	7	PWRN1
0	9.434650289049243	0.508	0.001	0	7	ATP10B
0	9.384526809623406	0.444	0.001	0	7	GPR62
5.538992376170471e-246	9.362500503293406	0.19	0	1.2977305238129797e-241	7	LINC01630
0	9.276770629267522	0.476	0.001	0	7	CDH19
4.849585504556045e-224	9.247023285873471	0.175	0	1.1362093878624359e-219	7	CDKL2
4.849585504556045e-224	9.247023285873471	0.175	0	1.1362093878624359e-219	7	AC005153.1
3.427772546488228e-112	9.247023285873471	0.079	0	8.03092829916727e-108	7	MET
3.9909366519543145e-90	9.247023285873471	0.063	0	9.350365481863763e-86	7	NHLH2
0	9.164561125681498	0.73	0.002	0	7	TMEM125
0	9.04672463538764	0.778	0.003	0	7	PLPP2
0	9.006015186369677	0.587	0.002	0	7	PDE1A
0	8.983988880039677	0.698	0.002	0	7	CNTNAP4
0	8.983988880039677	0.698	0.002	0	7	GJB1
3.9909757309932505e-90	8.983988880039677	0.063	0	9.350457040144086e-86	7	AL133244.2
3.9909757309932505e-90	8.983988880039677	0.063	0	9.350457040144086e-86	7	CPB1
3.9909757309932505e-90	8.983988880039677	0.063	0	9.350457040144086e-86	7	RASGRF2-AS1
3.9909757309932505e-90	8.983988880039677	0.063	0	9.350457040144086e-86	7	CPXM2
3.9909757309932505e-90	8.983988880039677	0.063	0	9.350457040144086e-86	7	HMSD
3.9909757309932505e-90	8.983988880039677	0.063	0	9.350457040144086e-86	7	AP000688.2
4.722672572852548e-68	8.983988880039677	0.048	0	1.1064749570936234e-63	7	AC100801.1
6.831466060677928e-250	8.884453206488763	0.206	0	1.6005441833562318e-245	7	AC008505.1
0	8.87320844932114	0.952	0.011	0	7	MAG
0	8.84792733046365	0.921	0.005	0	7	GPR37
0	8.842633030794136	0.841	0.004	0	7	KLK6
0	8.83838355779278	0.794	0.003	0	7	NECAB1
0	8.808902173481586	0.444	0.001	0	7	TMEM235
0	8.762411310484783	0.921	0.006	0	7	MAL
3.8566212928927604e-234	8.749523626402654	0.206	0	9.035678027118448e-230	7	IP6K3
0	8.73660773851737	0.778	0.004	0	7	FGFR2
0	8.728149975610087	0.651	0.002	0	7	FOLH1
0	8.709366499930672	0.667	0.002	0	7	GRM3
0	8.707575444404684	0.683	0.004	0	7	OPALIN
6.906703219413305e-213	8.662060785152315	0.19	0	1.618171497276343e-208	7	NTM-AS1
1.1309934977559245e-136	8.662060785152313	0.111	0	2.6498046658923554e-132	7	LRRC63
1.1309934977559245e-136	8.662060785152313	0.111	0	2.6498046658923554e-132	7	ADAMTS18
5.203880827811708e-115	8.662060785152313	0.095	0	1.219217239148005e-110	7	SV2B
4.722684139341474e-68	8.662060785152313	0.048	0	1.1064776670063139e-63	7	FAM110C
4.722684139341474e-68	8.662060785152313	0.048	0	1.1064776670063139e-63	7	HAGLROS
4.722684139341474e-68	8.662060785152313	0.048	0	1.1064776670063139e-63	7	AC008676.1
4.722684139341474e-68	8.662060785152313	0.048	0	1.1064776670063139e-63	7	ANXA13
4.722684139341474e-68	8.662060785152313	0.048	0	1.1064776670063139e-63	7	LURAP1L-AS1
4.722684139341474e-68	8.662060785152313	0.048	0	1.1064776670063139e-63	7	NPAP1
0	8.61202010265272	0.794	0.003	0	7	BOK
0	8.600660240488171	0.317	0.001	0	7	SLC5A11
0	8.558224974167775	0.857	0.004	0	7	ST18
0	8.549586055893903	0.444	0.001	0	7	UNC5C
7.397406769284031e-179	8.510057691707265	0.175	0.001	1.7331384319755557e-174	7	FAM131C
0	8.496637175944944	0.825	0.004	0	7	PRR18
0	8.486974078594224	0.794	0.004	0	7	HHIP
0	8.469415707209919	0.508	0.002	0	7	COL9A3
0	8.453474163340898	0.508	0.002	0	7	LRP2
8.036629291884533e-277	8.427595531515292	0.238	0	1.882901876795627e-272	7	HAGLR
1.002120638549056e-163	8.39902637931852	0.143	0	2.347868444056583e-159	7	LINC01445
0	8.365496755753327	0.937	0.009	0	7	CNTN2
0	8.343238601132775	0.762	0.004	0	7	AC018647.1
0	8.311153623293187	0.73	0.003	0	7	AK5
0	8.269391098901925	0.937	0.007	0	7	SPOCK3
0	8.266922843311177	0.667	0.003	0	7	SOX10
0	8.25842804914572	0.841	0.006	0	7	HAPLN2
0	8.247023285873471	0.302	0.001	0	7	SLC7A14-AS1
4.9279407230153924e-234	8.247023285873471	0.206	0	1.1545672319952764e-229	7	POPDC3
1.8132817047790622e-93	8.247023285873471	0.079	0	4.248337706126865e-89	7	TRPM6
1.8132817047790622e-93	8.247023285873471	0.079	0	4.248337706126865e-89	7	FXYD4
5.830433237346194e-46	8.247023285873471	0.032	0	1.3660122031778398e-41	7	LINC01763
5.830433237346194e-46	8.247023285873471	0.032	0	1.3660122031778398e-41	7	C2CD6
5.830433237346194e-46	8.247023285873471	0.032	0	1.3660122031778398e-41	7	AC117435.1
5.830433237346194e-46	8.247023285873471	0.032	0	1.3660122031778398e-41	7	AC026316.3
5.830433237346194e-46	8.247023285873471	0.032	0	1.3660122031778398e-41	7	SLC27A6
5.830433237346194e-46	8.247023285873471	0.032	0	1.3660122031778398e-41	7	AC188616.1
5.830433237346194e-46	8.247023285873471	0.032	0	1.3660122031778398e-41	7	AC004982.1
5.830433237346194e-46	8.247023285873471	0.032	0	1.3660122031778398e-41	7	AL591222.1
5.830433237346194e-46	8.247023285873471	0.032	0	1.3660122031778398e-41	7	AL513128.2
5.830433237346194e-46	8.247023285873471	0.032	0	1.3660122031778398e-41	7	POU2AF1
5.830433237346194e-46	8.247023285873471	0.032	0	1.3660122031778398e-41	7	AP002833.1
5.830433237346194e-46	8.247023285873471	0.032	0	1.3660122031778398e-41	7	LMF1-AS1
5.830433237346194e-46	8.247023285873471	0.032	0	1.3660122031778398e-41	7	U82671.1
8.156535813268221e-24	8.247023285873471	0.016	0	1.9109947756906116e-19	7	LINC01992
0	8.233677260625734	0.984	0.022	0	7	ERMN
0	8.231916393483264	0.73	0.004	0	7	PDE1C
0	8.202629166515019	0.413	0.002	0	7	COL4A5
0	8.194281823801498	0.952	0.016	0	7	NKX6-2
0	8.189307788017183	0.587	0.002	0	7	GJC2
0	8.186108906349865	0.937	0.015	0	7	EDIL3
0	8.173959823683749	0.762	0.003	0	7	ABCA8
0	8.159966551604247	0.905	0.008	0	7	CNDP1
0	8.15126430306804	0.952	0.012	0	7	ANLN
0	8.123964889469132	0.968	0.026	0	7	PPP1R14A
5.785649774516956e-150	8.121492403789611	0.143	0	1.3555198856715778e-145	7	KCTD8
5.785649774516956e-150	8.121492403789611	0.143	0	1.3555198856715778e-145	7	NIPAL4
1.918530851856577e-142	8.121492403789611	0.127	0	4.494925932814774e-138	7	RGN
0	8.102633376538297	0.952	0.008	0	7	CARNS1
3.0886404020981195e-228	8.077098284431159	0.222	0.001	7.236375598075684e-224	7	FLNC
2.1754401474394935e-121	8.077098284431159	0.111	0	5.096838721435989e-117	7	KANK4
2.1754401474394935e-121	8.077098284431159	0.111	0	5.096838721435989e-117	7	RYR2
0	8.062598714736044	0.73	0.007	0	7	MYLK
0	8.058261642418303	0.968	0.012	0	7	CLDN11
0	8.049986438813917	0.81	0.007	0	7	PEX5L
2.268640238255187e-199	8.040572408406044	0.19	0.001	5.315197214208077e-195	7	TTLL7-IT1
8.50365442721223e-179	8.040572408406044	0.175	0.001	1.9923211957515535e-174	7	LINC01877
